# Supplementary material for: Exosomal circTGFBR2 promotes hepatocellular carcinoma progression via enhancing ATG5 mediated protective autophagy
Source: Cell Death Dis. 2023 Jul 20;14(7):451. doi: 10.1038/s41419-023-05989-5 (PMC10359294; doi:10.1038/s41419-023-05989-5)
Supplement: Supplementary file 3 — qRT-PCR primer sequences [file 41419_2023_5989_MOESM3_ESM.xlsx]

## Sheet: Sheet1
Supplementary Table 1: qRT-PCR primer sequences
Primer name	Primer sequence
GAPDH-F	GTCTTCACCACCATGGAGAA
GAPDH-R	AAGCAGTTGGTGGTGCAG
hsa_circ_0005224 di-F	ACGAGAACATAACACTAGAGACAG
hsa_circ_0005224 di-R	GACTATCATGTCGTTATTAACTTCT
hsa_circ_0005224 con-F	TGATAGTCACTGACAACAACG
hsa_circ_0005224 con-R	GGCAAACTGTCTCTAGTGTT
hsa_circ_0004061 di-F	CCAGAACCCCAGGACCTTTT
hsa_circ_0004061 di-R	TGCTTAATAACTTGACAACCTTG
hsa_circ_0026434 di-F	AGGCAGACACTCTCACAGAC
hsa_circ_0026434 di-R	GGTATGAAATATCTTGGTCTGGT
hsa_circ_0059812 di-F	CCCTCATTTCCTGGACTGGA
hsa_circ_0059812 di-R	TGTGGTTGCAAGTGTTTCGA
hsa_circ_0088196 di-F	AAACTCATACCTGGCGTGGA
hsa_circ_0088196 di-R	AGGTTCTTTGGCTTTCTCGC
hsa-U6-F	CTCGCTTCGGCAGCACA
hsa-miR-1270-F	CTGGAGATATGGAAGAGCTGTGT
hsa-miR-142-5p-F	GCGGCATAAAGTAGAAAGCACTACT
hsa-miR-195-5p-F	CCGTAGCAGCACAGAAATATTGGC
hsa-miR-205-5p-F	TCCTTCATTCCACCGGAGTCTG
hsa-miR-876-5p-F	CCGTGGATTTCTTTGTGAATCACCA
TGFBR2-F	TTCTTCATGTGTTCCTGTAGCT
TGFBR2-R	TGACTAGCAACAAGTCAGGATT
ATG5-F	GATGGGATTGCAAAATGACAGA
ATG5-R	GAAAGGTCTTTCAGTCGTTGTC
