# Supplementary material for: Exosomal circTGFBR2 promotes hepatocellular carcinoma progression via enhancing ATG5 mediated protective autophagy
Source: Cell Death Dis. 2023 Jul 20;14(7):451. doi: 10.1038/s41419-023-05989-5 (PMC10359294; doi:10.1038/s41419-023-05989-5)
Supplement: Supplementary file 4 — Sequences of siRNA against candidate circRNA [file 41419_2023_5989_MOESM4_ESM.xlsx]

## Sheet: Sheet1
Supplementary Table 2: Sequences of siRNA against candidate circRNA.
Oligo name	Sequence
si-circ_0005224(si-ciR)	5′- CTCAGAAGTTAATAACGACAT -3′
si-circ_0004061	5′- ATTCAAGGTTGTCAAGTTATT -3′
si-circ_0026434	5′- GACCAAGATATTTCATACCTT -3′
si-circ_0059812	5′- TCAAGGTCTTTCGAAACACTT -3′
si-circ_0088196	5′- GGCGAGAAAGCCAAAGAACCT -3′
