# Supplementary material for: Exosomal circTGFBR2 promotes hepatocellular carcinoma progression via enhancing ATG5 mediated protective autophagy
Source: Cell Death Dis. 2023 Jul 20;14(7):451. doi: 10.1038/s41419-023-05989-5 (PMC10359294; doi:10.1038/s41419-023-05989-5)
Supplement: Supplementary file 5 — Sequences of biotin-labeled RNA probe [file 41419_2023_5989_MOESM5_ESM.xlsx]

## Sheet: Sheet1
Supplementary Table 3: Sequences of biotin-labeled RNA probe.
Oligo name	Sequence
circTGFBR2-Positive	5′- TGTCGTTATTAACTTCTGAGAAGA -biotin
circTGFBR2-Negative	5′- GAAGTATATACAGACATGATAGTC -biotin
Biotin-miR182-5p mimic	5′- TCCTTCATTCCACCGGAGTCTG -biotin
Biotin-miR182-5p mutant	5′- AGGAAGTAAGGTGCGGAGTCTG -biotin
